# Supplementary material for: Eigen-disfigurement model for simulating plausible facial disfigurement after reconstructive surgery
Source: BMC Med Imaging. 2015 Mar 27;15:12. doi: 10.1186/s12880-015-0050-7 (PMC4396629; doi:10.1186/s12880-015-0050-7)
Supplement: Additional file 1: — This table shows the details of reconstruction procedures for each patient. [file 12880_2015_50_MOESM1_ESM.xls]

## Sheet: Sheet1
	Patient ID	Reconstruction Procedures
Periphery	P1	1. Fibula osteocutaneous free flap reconstruction of radical composite resection of left retromolar trigone.
		2. STSG (approximately 70 cm2) reconstruction of right leg donor site.
		3. Application of negative pressure therapy (VAC) 70 cm2 to right leg.
		4. Application of splint to right lower extremity.
	P2	Right upper neck and lower face reconstruction with a free anterolateral thigh flap.
	P3	1. Anterolateral thigh fasciocutaneous free flap reconstruction of left cheek and parotidectomy defect.
		2. Reconstruction of zygomatic branch of left facial nerve with 3 cm nerve graft from right thigh.
	P4	1. Reconstruction of left composite temporal skin and temporal fossa and lateral orbit defect with free right anterolateral thigh musculocutaneous flap anastomosed to left lingual artery and facial branch of left internal jugular vein.
		2. Reconstruction of left lateral orbit with left iliac crest bone graft.
		3. Left lateral canthoplasty.
		4. Microscopic repair of right femoral nerve branch.
	P5	1. Free anterolateral thigh flap, reconstruction of left mandible.
		2. Harvest of nerve graft 6 cm and repair of hypoglossal nerve with microscope.
	P6	1. Free fibula osteocutaneous flap reconstruction.
		2. STSG, total dimensions 6 x 10 cm.
		3. Vein graft for venous anastomosis.
	P7	1. Free lateral arm fasciocutaneous flap reconstruction of right ear and parotid defect.
		2. Repair of hypoglossal nerve.
		3. Tensor fascia lata, facial sling.
		4. FTSG 2 x 1.5-cm reconstruction of nasal defect.
	P8	Facial artery myomucosal flap from the buccal mucosa to the floor of mouth and base of tongue on the left side for tongue reconstruction plus interdental fixation of a bite block.
	P9	Lower lip reconstruction with bilateral lip advancement flaps.
	P10	Reconstruction of intraoral defect and mandibular defect utilizing myocutaneous anterolateral thigh flap from right thigh.
Mid-Face	M1	1. Reconstruction of forehead defect with a right radial forearm free flap.
		2. Debulking of left nasal alar flap and closure of the nasal cutaneous fistula.
		3. Closure of right forearm defect with 40 cm2 FTSG.
	M2	1. Reconstruction of left maxillary defect with a left radial forearm free flap.
		2. Reconstruction of left orbital floor with tensor fascia lata sling.
		3. FTSG, approximately 100 square centimeters to the left forearm.
		4. Application of left upper extremity wound VAC dressing.
	M3	1. Reconstruction of the nasomaxillary defect with free anterolateral thigh flap.
		2. Reconstruction of the nasal mucosal defect with a pedicled fascial flap.
	M4	1. Immediate reconstruction of maxillary defect with a left anterolateral thigh myocutaneous free flap.
		2. Immediate reconstruction of orbital floor with titanium mesh plate.
		3. Left medial canthoplasty.
		4. Placement of internal Doppler.
		5. Vastus lateralis motor nerve repair x1.
	M5	1. Reconstruction of palate and maxillectomy defect with free anterolateral thigh flap with a vastus lateralis muscle.
		2. Reconstruction of the orbital defect with the free anteromedial thigh flap
	M6	1. Orbital reconstruction with anterolateral thigh fasciocutaneous free flap.
		2. Palatal reconstruction with anterolateral thigh fasciocutaneous free flap, redo surfaces.
		3. Repair of blood vessel on neck with vein graft (2 saphenous vein grafts).
		4. Reconstruction of right thigh donor site using STSG, 5 cm x 18 cm.
	M7	Correction of left nasal lateral defect with limited local nasal advancement and placement of FTSG from left periauricular region, defect size 2.5 x 2.1 cm.
